# Supplementary material for: AXIN2 Reduces the Survival of Porcine Induced Pluripotent Stem Cells (piPSCs)
Source: Int J Mol Sci. 2021 Nov 30;22(23):12954. doi: 10.3390/ijms222312954 (PMC8658036; doi:10.3390/ijms222312954)
Supplement: Supplementary file 1 [file ijms-22-12954-s001.zip]

Archive with 1 entries (1 files):
- ijms-1457446-supplementary.pdf
